# Supplementary material for: Norepinephrine release in the cerebellum contributes to aversive learning
Source: Nat Commun. 2023 Aug 10;14:4852. doi: 10.1038/s41467-023-40548-8 (PMC10415399; doi:10.1038/s41467-023-40548-8)
Supplement: Supplementary file 3 — Source Data [file 41467_2023_40548_MOESM3_ESM.xlsx]

## Sheet: Figure 3
Sex	MouseID	Treatment	AUC 0-1.4 s	AUC 1.4-5 s
M	1	No Shock	3.36514	8.53619
M	2	No Shock	-6.28109	-10.072
F	3	No Shock	1.69077	15.9989
F	4	No Shock	11.222	46.1413
F	21	No Shock	7.30211	-3.4671
F	22	No Shock	-0.95451	14.7757
F	23	No Shock	5.10006	31.252
F	24	No Shock	6.34452	19.6775
M	1	Saline	15.9785	-123.079
M	2	Saline	2.76417	-127.541
F	3	Saline	11.2575	-10.8513
F	4	Saline	17.5863	-69.4
F	21	Saline	19.3069	-141.735
F	22	Saline	10.2991	-78.0858
F	23	Saline	30.5592	-86.2489
F	24	Saline	-6.5977	-161.417
M	1	Amphetamine	-20.7999	-14.9442
M	2	Amphetamine	17.4956	-30.0062
F	3	Amphetamine	17.3651	13.9931
F	4	Amphetamine	24.1874	-41.8874
F	21	Amphetamine	18.9976	-110.609
F	22	Amphetamine	1.57855	-81.7337
F	23	Amphetamine	17.7365	-32.6545
F	24	Amphetamine	-5.02956	-86.7506

## Sheet: Figure 4
Sex	MouseID	% Freezing conditioning tone 1	% Freezing conditioning tone 2	% Freezing recall tone 1	AUC 0-30 no tone	AUC 0-30 conditioning tone 1	AUC 0-30 conditioning tone 2	AUC 29-34 no shock	AUC 29-34 shock 1	AUC 29-34 shock 2	AUC intertrial	AUC recall tones	AUC recall tone 1
M	1	0	22	67	-40.9061	-359.128	-201.773	23.3381	-182.131	-196.718	-102.528	150.82	972.657
M	2	29	37	16	515.186	587.139	-619.918	103.53	-58.8659	-187.616	-423.693	615.624	874.297
F	21	0	18	32	146.599	-159.154	-93.5891	13.9431	-121.742	-151.627	-217.58	546.352	619.216
F	22	0	0	81	220.591	649.801	-214.136	-8.51604	-102.012	-175.397	-381.588	348.687	480.02
F	23	0	0	62	309.632	427.031	752.186	140.93	-137.416	-92.8729	-31.1455	449.872	1007.47
F	24	0	0	68	-788.601	-360.088	-312.139	116.253	-177.956	-131.247	-153.899	-66.4597	-337.451

## Sheet: figure 5
Sex	MouseID	Treatment	Freezing	Distance traveled	Mean speed	# footslips
F	6	DREADDS+CNO	19	17.981	0.03	1.5
F	8	DREADDS+CNO	35.6	22.689	0.038	3
F	9	DREADDS+CNO	47.8	25.418	0.042	1
M	23	DREADDS+CNO	49.5	26.756	0.045	2
M	24	DREADDS+CNO	50	28.465	0.047	2
M	25	DREADDS+CNO	64	30.247	0.05	4
M	26	DREADDS+CNO	34.4	30.475	0.051	3
M	4	DREADDS+CNO				0
M	1	DREADDS+vehicle	87.6	8.757	0.015	0
M	2	DREADDS+vehicle	82.9	14.781	0.025	4
F	21	DREADDS+vehicle	66.77	26.16	0.044	4
F	22	DREADDS+vehicle	74.4	20.645	0.034	1
F	27	DREADDS+vehicle	69.1	22.299	0.037	1
F	28	DREADDS+vehicle	68.7	22.88	0.038	0
M	3	DREADDS+vehicle		23.542	0.039	2
F	12	YFP+CNO	51	32.742	0.055	1
F	13	YFP+CNO	82	21.948	0.037	1
M	15	YFP+CNO	94.88	24.652	0.041	1.5
M	32	YFP+CNO	61.66	16.155	0.027	1
M	34	YFP+CNO	61.44	28.98	0.048
M	35	YFP+CNO		26.424	0.044
M	11	YFP+vehicle	79.3	16.146	0.027	3
M	14	YFP+vehicle	83.4	16.085	0.027
F	31	YFP+vehicle	88.2	36.391	0.061	2
M	33	YFP+vehicle	49	30.022	0.05	0
M	16	YFP+vehicle		32.701	0.055
Notes:
Mice #3, 4, 16, 35 lost the cap on day 2
Mice #34, 35, 14, 16 didn't complete the beam walking task.

## Sheet: figure 6
Sex	MouseID	Treatment	Freezing recall
F	2	Arch3 laser on	48.2222
F	3	Arch3 laser on	9.83333
F	4	Arch3 laser on	6.22222
M	8	Arch3 laser on	18.6
M	9	Arch3 laser on	18
F	1	Arch3 laser off	66.6
M	7	Arch3 laser off	57.5
M	10	Arch3 laser off	74.3
F	21	Arch3 laser off	76.2
F	22	Arch3 laser off	45.3
F	36	YFP laser on	82.1
F	37	YFP laser on	81.8
M	38	YFP laser on	58.3

## Sheet: Suppl recall data by sex
	CONTROL UNTREATED MICE
Sex	MouseID	% freezing recall
M	1	67
M	2	16
M	31	63.5
M	32	71
M	33	80.1
M	34	68.7
M	35	61.5
M	36	71.2
F	21	32
F	22	81
F	23	62
F	24	68
F	29	73.5
F	30	53.8
